# Supplementary material for: Effect of VaMyb40 and VaMyb60 Overexpression on Stilbene Biosynthesis in Cell Cultures of Grapevine Vitis amurensis Rupr
Source: Plants (Basel). 2022 Jul 24;11(15):1916. doi: 10.3390/plants11151916 (PMC9330820; doi:10.3390/plants11151916)
Supplement: Supplementary file 1 [file plants-11-01916-s001.zip]

Archive with 1 entries (1 files):
- plants-1799881-supplementary.pdf
